# Supplementary material for: Binaural Diplacusis and Its Relationship with Hearing-Threshold Asymmetry
Source: PLoS One. 2016 Aug 18;11(8):e0159975. doi: 10.1371/journal.pone.0159975 (PMC4990190; doi:10.1371/journal.pone.0159975)
Supplement: S1 Table — OpenBUGS code for the Bayesian model used analyze the pitch-comparison data of the normal-hearing and hearing-impaired participants (XLSX) [file pone.0159975.s001.xlsx]

## Sheet: HI
	Pure-tone thresholds, left ear											Pure-tone thresholds, right ear													OD FC	Comparison frequency (in Oct rel. cutoff frequency)									Comparison frequency (Hz) for 500-Hz reference
HI participant	250	500	750	1000	1500	2000	3000	4000	6000	8000	Mean	250	500	750	1000	1500	2000	3000	4000	6000	8000	Mean		FC	Reference side	- 4/16	-3/16	-2/16	-1/16	Fc	+ 1/16	+ 2/16	-3/16	+ 4/16	420	439	459	479	500	522	545	569	595
1	30	30	40	45	90	105	90	105	120	110	71.25	30	30	40	45	75	90	95	110	105	110	68.75		1000	R	0	0	1	4	9	10	9	9	10	0	0	0	0	4	10	10	10	9
2	20	15	25	30	45	50	50	65	70	80	40	25	25	35	40	35	35	40	65	80	90	41.25		3000	R	0	1	6	9	10	10	10	10	10	0	0	1	1	1	6	7	8	10
3	20	15	15	10	20	20	35	40	30	60	21.25	75	80	80	70	75	70	70	85	80	90	76.25		2000	L	0	5	10	5	7	10	10	10	10	0	0	1	4	6	10	10	10	10
4	10	10	15	25	30	40	60	55	55	55	32.5	10	15	20	40	45	65	60	60	70	65	45		1000	L	1	0	0	1	9	7	9	10	10	0	0	0	0	5	9	10	10	10
5	35	35	30	30	35	40	60	70	65	70	43.75	20	20	20	10	10	15	65	60	70	70	26.25		2000	R	4	7	7	9	10	10	10	10	10	1	0	2	2	7	10	9	10	10
6	55	45	45	50	55	60	70	80	80	80	58.75	50	50	50	50	65	65	65	70	90	80	58.75		2000	R	2	0	1	1	9	10	10	10	9	0	0	0	3	4	10	10	10	10
7	25	25	25	30	45	50	80	85	90	75	47.5	35	30	30	30	40	45	60	70	70	80	43.75		2000	R	0	1	3	8	10	10	10	10	10	0	0	0	0	6	8	10	10	10
8	15	20	30	40	55	50	50	60	75	75	42.5	15	15	25	25	50	35	35	45	85	80	30		3000	R	2	2	4	3	3	7	10	9	10	0	0	2	5	6	10	9	10	10
9	15	15	15	15	25	25	30	40	55	50	23.75	35	35	40	35	30	40	55	65	75	75	43.75		1500	L	0	0	3	5	8	8	10	10	10	0	0	1	2	8	9	9	10	10
10	45	45	45	45	40	45	45	65	60	75	50	45	40	50	35	40	40	45	40	75	75	38.75		2000	R	0	0	1	4	9	10	10	10	10	0	0	0	1	5	10	10	10	10
11	35	25	40	70	70	80	90	105	105	120	70	25	15	45	60	75	75	95	110	120	120	65		750	L	0	1	1	4	4	10	10	10	10	0	1	2	4	9	9	10	10	10
12	45	30	35	40	35	45	60	70	85	110	46.25	20	20	25	25	30	35	50	60	80	95	35		1500	R	0	1	2	2	8	9	10	10	10	1	1	1	2	2	4	5	3	4
13	25	25	30	35	45	50	50	55	80	80	41.25	30	25	25	35	45	45	45	50	80	75	38.75		4000	R	0	0	0	0	1	4	5	7	7	0	0	0	0	0	4	9	9	10
14	70	75	85	85	85	85	80	130	130	130	93.75	15	15	5	10	10	5	0	5	25	15	8.75		1000	R	8	6	9	9	9	10	8	8	5	0	0	1	2	3	5	6	10	9
15	15	15	10	15	10	15	60	65	60	60	27.5	15	10	10	10	10	10	15	20	40	60	12.5		2000	R	0	0	0	1	6	8	10	10	10	0	0	0	2	3	9	10	10	10
16	20	15	35	55	65	60	55	75	100	110	51.25	15	20	50	55	75	70	70	80	105	110	56.25		1000	L	0	1	5	6	10	10	10	10	10	0	0	0	3	5	10	9	10	10
17	25	45	55	60	60	50	50	55	60	50	52.5	20	15	15	20	10	10	25	50	70	60	23.75		2000	R	10	8	10	10	10	10	10	10	10	0	1	1	9	7	10	10	10	10
18	30	30	30	30	35	35	40	85	95	100	45	45	50	60	50	40	40	55	50	60	60	47.5		3000	L	0	0	1	3	7	5	10	8	7	0	3	1	4	3	6	9	10	10
19	30	30	55	70	70	60	60	65	50	40	56.25	55	50	45	45	50	50	45	45	50	50	47.5		2000	R	9	10	9	10	9	10	10	10	10	10	10	10	10	10	10	10	10	10
20	55	30	35	45	70	75	70	95	85	85	61.25	50	40	20	25	20	30	60	85	80	75	45		1500	R	0	0	0	3	2	4	10	10	10	0	0	0	1	0	2	6	10	10
21	50	60	55	55	55	50	50	60	85	100	56.25	30	40	50	50	50	50	55	60	90	95	50		3000	L	3	7	1	5	5	6	5	5	10	4	6	6	5	7	5	9	9	10
22	10	20	15	10	10	10	10	25	40	45	16.25	20	20	15	15	15	15	15	20	25	35	17.5		3000	L	0	0	3	3	2	8	8	9	10	0	0	1	1	7	6	7	10	10
23	15	15	15	25	25	45	60	75	65	80	40	10	15	20	25	30	30	65	60	75	70	32.5		2000	R	2	2	5	6	8	10	9	10	10	1	4	5	7	7	10	10	10	10
24	20	15	15	20	20	40	75	80	80	70	38.75	30	30	25	25	25	25	70	70	85	80	37.5		2000	R	0	0	1	2	3	5	8	9	10	0	0	0	3	8	9	10	10	10
25	20	30	25	20	20	25	55	75	75	80	37.5	40	50	45	50	65	105	110	115	120	120	80		2000	L	0	0	1	2	6	10	10	10	10	0	0	0	0	8	10	10	10	10
26	10	15	15	15	15	10	5	10	15	25	12.5	60	65	60	60	70	65	60	65	75	90	63.75		2000	L	7	9	10	10	10	10	10	10	10	9	10	10	9	10	10	10	9	10
27	35	40	65	65	70	65	65	70	70	75	60	20	20	25	35	55	55	50	50	65	70	40		750	R	1	2	5	5	9	10	10	10	10	0	0	1	2	10	10	10	10	10
28	30	35	40	45	45	50	45	65	70	80	48.75	20	50	50	50	65	65	65	70	90	80	58.75		2000	L	0	2	5	9	9	10	10	10	10	1	1	0	0	4	8	10	9	10
29	25	30	30	30	40	40	45	55	55	60	38.75	30	30	30	35	40	35	45	50	60	65	37.5		2000	R	1	2	2	2	3	9	10	10	10	0	1	1	3	4	8	8	10	9
30	20	20	25	30	30	35	55	75	80	80	40	20	15	20	20	20	20	45	65	80	80	30		2000	R	1	0	0	0	7	10	10	10	10	0	0	1	3	6	10	10	10	10
31	25	25	25	25	45	55	60	65	75	75	42.5	20	20	30	35	45	60	60	55	65	80	42.5		1000	L	8	7	7	5	5	4	4	5	5	0	0	1	2	6	10	10	9	10
32	25	30	35	45	50	45	40	45	55	50	41.25	25	30	35	40	50	50	50	45	65	65	41.25		2000	L	0	0	0	1	5	8	8	9	10	0	0	0	1	6	10	10	10	10
33	25	30	45	45	60	70	70	60	65	85	51.25	40	40	50	50	60	55	65	65	65	80	52.5		2000	L	2	2	4	3	4	6	9	10	9	0	0	0	0	4	9	10	10	10
34	30	50	65	75	80	80	100	110	120	120	78.75	20	45	65	80	105	120	105	120	120	120	91.25		1000	R	1	0	3	7	10	10	9	10	10	0	0	0	1	3	6	8	9	10
35	10	20	25	25	30	30	40	50	25	25	31.25	20	20	25	35	45	50	55	60	65	50	41.25		2000	L	1	1	1	7	5	8	9	10	10	0	1	0	3	2	3	7	10	10
36	25	55	60	60	65	55	60	60	65	85	57.5	25	55	55	60	65	65	65	65	70	85	61.25		2000	L	2	2	2	5	9	9	10	10	10	0	0	1	3	7	7	9	10	10
37	30	35	25	25	20	35	55	55	65	70	37.5	20	30	30	35	65	60	55	50	70	65	43.75		1500	L	6	5	6	7	10	10	10	10	10	2	3	4	7	8	7	10	10	10
38	40	40	40	45	45	50	70	80	75	85	53.75	25	25	20	20	25	35	55	60	50	50	35		1500	R	4	1	4	3	0	3	6	7	8	1	0	2	4	6	8	7	10	8
39	10	10	20	30	55	45	45	55	75	70	35	40	45	55	50	45	45	50	50	45	50	47.5		1500	R	2	1	3	6	4	5	9	8	9	0	0	0	4	6	8	10	10	10
40	60	75	70	65	75	80	80	100	60	75	80	10	20	15	20	35	60	75	70	70	70	42.5		1500	R	1	1	1	4	7	10	9	9	7	4	6	6	5	7	5	5	10	6
41	85	80	80	85	85	80	75	80	70	80	81.25	20	15	20	25	35	55	60	65	80	100	40		1500	R	5	4	4	9	9	9	9	9	7	6	7	8	8	9	10	10	8	9
42	45	50	50	55	55	55	60	65	75	85	56.25	20	25	20	15	10	20	25	35	45	65	23.75		1500	R	2	3	5	9	9	9	10	10	10	4	4	4	7	8	9	8	9	9
43	15	35	30	30	40	75	80	80	70	60	55	30	30	50	50	65	75	85	85	100	80	60		1500	L	S43	5	7	8	8	10	10	10	10	0	1	1	5	6	8	10	10	10

## Sheet: NH
	Comparison frequencies (Hz)
Participant	420	439	459	479	500	522	545	569	595	841	878	917	958	1000	1044	1091	1139	1189		2378	2484	2709	2828	2924	3084	3221	3364	3364	3513	3668	3830	4000	4177	4362	4555	4757
1	0	0	1	3	8	7	8	9	10	1	0	0	1	3	9	9	8	10	0	1	0	1	4	6	7	6	10	0	0	0	0	6	5	7	8	9
2	0	0	0	0	4	9	9	10	10	0	1	1	3	6	8	10	10	10	0	0	0	0	3	8	10	10	10	0	0	0	0	4	7	10	10	10
3	0	0	0	1	4	10	10	10	10	0	0	0	0	3	9	10	10	9	0	0	0	0	2	10	10	10	10	0	0	0	0	6	10	10	10	10
4	0	0	1	1	4	9	10	9	10	0	0	0	2	3	8	10	10	10	0	1	0	1	4	8	9	10	10	0	0	0	0	7	9	10	10	10
5	0	0	0	0	5	7	8	9	10	0	1	0	0	3	5	8	10	10	0	0	0	1	6	8	10	10	10	0	0	0	1	7	7	9	9	10
6	0	0	0	1	7	9	10	10	10	0	0	0	0	2	10	10	10	10	0	1	0	2	8	10	10	10	9	0	0	1	1	4	10	10	10	10
7	0	0	0	1	3	9	10	10	10	1	1	0	0	8	8	9	9	10	1	0	0	4	9	10	9	10	10	0	0	0	0	3	8	9	9	9
8	0	0	0	1	5	6	10	9	10	0	0	3	2	5	9	7	10	10	0	1	4	0	3	9	9	10	10	0	0	0	3	3	7	7	10	10
9	0	0	0	1	4	6	9	9	10	0	0	0	1	3	6	7	9	10	1	0	2	3	5	6	9	10	10	1	2	2	2	3	9	10	9	9
10	0	1	0	0	7	10	10	10	10	0	0	0	3	10	10	10	10	10	0	0	0	0	4	9	10	10	10	0	0	0	0	0	6	10	10	10
11	0	0	0	0	2	7	7	9	10	0	0	1	0	2	6	9	10	8	1	1	1	1	3	9	7	10	10	0	3	1	1	3	6	8	9	4
12	0	0	0	0	8	7	9	10	10	1	3	1	2	5	8	10	8	10	0	1	1	0	2	8	10	10	10	0	0	0	0	4	6	8	9	10
13	0	1	2	4	4	8	9	10	10	0	1	1	2	4	6	9	8	10	1	0	2	1	4	8	9	10	10	2	3	1	2	3	7	9	10	10
14	0	0	0	0	5	10	10	10	10	0	0	0	0	3	10	10	10	10	0	0	0	1	5	10	10	10	10	0	0	0	0	5	10	10	10	10
15	0	0	0	0	6	10	10	10	10	0	0	0	0	7	10	10	10	10	0	0	0	3	7	10	10	10	10	0	0	0	0	5	10	10	10	10
16	0	0	0	1	3	9	9	10	10	1	0	0	3	5	10	10	10	10	1	0	0	4	3	8	10	10	10	1	0	1	2	1	9	10	10	9
17	0	0	0	1	2	6	9	9	10	0	0	0	0	3	8	8	10	10	0	0	0	0	6	10	10	10	10	0	0	0	0	9	10	10	10	10
18	0	0	1	0	4	9	10	9	10	0	1	0	0	4	10	10	10	10	0	0	0	1	6	10	9	10	10	0	1	2	0	6	9	10	10	10
19	0	0	0	1	3	8	8	10	10	0	0	0	1	4	9	10	10	10	0	0	3	2	6	10	9	10	10	1	3	1	1	4	10	10	10	10
20	0	0	1	3	6	9	10	10	10	0	0	1	2	6	10	10	10	10	0	0	0	4	5	10	10	10	10	0	0	0	4	4	9	8	10	9
21	0	0	3	5	6	3	9	8	9	0	0	4	2	4	6	10	10	10	3	4	1	7	7	9	10	10	10	3	2	2	4	6	6	10	10	9
22	0	0	0	0	2	8	10	10	10	0	0	0	0	2	10	10	10	10	0	0	0	0	3	9	10	10	10	0	0	0	0	4	10	10	10	10
23	0	0	2	2	1	8	7	9	10	0	1	0	3	6	8	8	10	10	0	0	0	0	0	5	8	10	9	0	0	0	0	4	9	10	9	10
24	0	1	1	2	6	6	8	9	10	0	0	3	4	4	8	10	10	9	1	1	1	1	8	10	9	8	10	1	0	3	3	5	10	10	10	10
